# Supplementary material for: Clonal isolates of Treponema pallidum subsp. pallidum Nichols provide evidence for the occurrence of microevolution during experimental rabbit infection and in vitro culture
Source: PLoS One. 2023 Mar 14;18(3):e0281187. doi: 10.1371/journal.pone.0281187 (PMC10013896; doi:10.1371/journal.pone.0281187)
Supplement: S2 Table — (XLSX) [file pone.0281187.s004.xlsx]

## Sheet: TpN Clone Differences
Table S2. Polynucleotide length differences in T. pallidum Nichols clones
Note: All observed differences were in GC polynucleotide sequences. None were observed in AT polynucleotides.
Differences from the reference sequence are shown in red.
Abbreviations: ORF = Open Reading Frame; IGR = Intergenic Region (between ORFs) ; HP = hypothetical protein
Reference (CP004010.2) PolyGC Properties						PolyG/C Length						Poly G/C Start
Beginning	Stop	PolyG/C Base	PolyG/C Length	TPANIC Gene(s) Affected	Gene Annotations	TpN-CL1	TpN-CL2	TpN-CL3	TpN-CL4	TpN-CL5	TpN-CL8	TpN-CL1	TpN-CL2	TpN-CL3	TpN-CL4	TpN-CL5	TpN-CL8
12477	12486	G	10	IGR 0011-0013	TprB - HP	11	10	9	9	10	10	12477	12477	12477	12477	12477	12477
34077	34085	C	9	IGR 0026-0027	FliG1 - HlyC	9	12	9	9	11	11	34078	34077	34076	34076	34077	34077
49361	49370	G	10	0040	Mcp1 (597 aa) misannotated in current clone annotations	11	11	10	11	11	11	49362	49364	49360	49360	49363	49363
72680	72688	G	9	IGR 0066-0068	HP - rlmN (putative Fe-S-cluster redox enzyme)	11	9	8	9	9	10	72682	72684	72679	72680	72683	72683
136738	136747	C	10	IGR 0117-0118	TprC - HP	10	9	10	10	9	9	136742	136742	136736	136738	136741	136742
148351	148360	C	9	IGR 0126-0127	HP - HP	10	9	10	10	10	10	148355	148354	148349	148351	148353	148354
150149	150158	G	9	0127	HP (DUF2715 protein)	10	10	11	11	10	10	148950	150152	150148	150150	150152	150153
154140	154148	C	10	IGR 0131-0133	TprD - HP	13	9	11	11	9	9	152944	154142	154140	154142	154142	154143
156833	156841	G	9	0135	HP	9	11	9	9	10	10	155637	156835	156834	156836	156835	156836
199677	199685	G	9	IGR 0179-0181	HP - HP	9	10	9	10	9	10	198544	199681	199741	199743	199680	199681
208585	208592	G	8	IGR 0192-0193	rplB - rpsS	8	8	9	8	8	8	207452	208590	208649	208652	208588	208590
329124	329134	G	11	IGR 0312-0313	HP - HP	9	12	10	10	12	12	327991	329130	329189	329191	329128	329130
335832	335841	C	10	IGR 0317-0319	HP - HP	10	10	10	10	10	10	334697	335838	335896	335898	335836	335838
373208	373220	G	13	IGR 0346-0348	HP - HP	15	14	14	12	13	16	372073	373214	373272	373274	373212	373214
373946	373954	G	9	IGR RS01700 - 0348	DUF2715 domain-containing protein - Gx transporter family protein	9	9	10	9	9	9	372813	373953	374011	374011	373950	373955
409105	409116	C	12	IGR 0381-0383	HP - HP	13	12	14	13	12	12	407972	409112	409171	409170	409109	409114
671436	671444	C	9	0617, 0618	HP	10	10	9	9	10	10	670304	671419	671480	671430	671464	671421
674515	674522	C	8	IGR 0620-0621	HP - HP	8	8	9	8	8	8	673384	674499	674559	674509	674544	674501
676829	676838	C	10	IGR 0621-0622	HP - HP	10	10	10	10	11	11	675698	676813	676874	676823	676858	676815
1006986	1006994	C	9	IGR t0041-0924	tRNA - HP	9	10	9	9	10	10	1005852	1006891	1007019	1007001	1006937	1006894
1055553	1055561	C	9	0969	HP	9	8	9	9	8	8	1054419	1055458	1055586	1055586	1055504	1055461
1125670	1125680	G	11	IGR 1029-1031	HP-HP	9	11	10	10	10	10	1124536	1125574	1125703	1125685	1125620	1125577

## Sheet: In vitro Culture Differences
Table Sxx. Polynucleotide length differences in rabbit-propagated and in vitro-cultured T. pallidum Nichols in this study.
Note: All observed differences were in GC polynucleotide sequences. None were observed in AT polynucleotides.
Differences from the reference sequence are shown in red. ND = not determined due to insufficient coverage.
Predominant length is shown. Length heterogeneity was greater than observed in the clonal populations.
Reference (CP004010.2) PolyGC Properties				Rb6L105	Tp171020 d137	Tp171020 d368	Tp171020 d474	Tp171103 d538
Beginning	End	Base	PolyGC Length	PolyGC Length	PolyGC Length	PolyGC Length	PolyGC Length	PolyGC Length
12477	12486	G	10	10	10	10	10	10
34077	34085	C	9	9	9	9	9	11
49361	49370	G	10	10	10	11	11	12
72680	72688	G	9	9	9	9	9	9
136738	136747	C	10	10	ND	10	10	9
148351	148360	C	9	10	10	10	10	10
154140	154148	C	9	9	9	9	9	9
150149	150158	G	10	9	9	10	10	9
156833	156841	G	9	10	9	9	9	9
199677	199685	G	9	9	9	9	9	9
208585	208592	G	8	8	8	8	8	8
329124	329134	G	11	ND	ND	11	11	11
335832	335841	C	10	10	ND	10	10	11
373208	373220	G	13	13	14	15	11	14
373946	373954	G	9	9	9	9	9	9
406375	406384	C	10	10	10	10	10	9
409105	409116	C	12	12	12	12	12	12
511059	511067	C	9	9	8	9	9	10
671436	671444	C	9	9	10	9	9	10
674515	674522	C	8	8	8	8	8	8
676829	676838	C	10	10	ND	10	10	10
938004	938013	G	10	10	10	8	8	10
1006986	1006994	C	9	9	9	9	9	10
1055553	1055561	C	9	9	9	9	9	8
1125663	1125673	G	11	ND	ND	10	10	10
